# Supplementary material for: Modeling and Optimization of Phenolic Compounds from Sage (Salvia fruticosa L.) Post-Distillation Residues: Ultrasound- versus Microwave-Assisted Extraction
Source: Antioxidants (Basel). 2023 Feb 21;12(3):549. doi: 10.3390/antiox12030549 (PMC10045014; doi:10.3390/antiox12030549)
Supplement: Supplementary file 1 [file antioxidants-12-00549-s001.zip]

Archive with 1 entries (1 files):
- antioxidants-2222054-supplementary.pdf
